# Supplementary material for: Differential Expression Profiles and Function Predictions for tRFs & tiRNAs in Skin Injury Induced by Ultraviolet Irradiation
Source: Front Cell Dev Biol. 2021 Aug 10;9:707572. doi: 10.3389/fcell.2021.707572 (PMC8383935; doi:10.3389/fcell.2021.707572)
Supplement: Supplementary file 1 [file Table_1.XLSX]

## Sheet: Expression
tRF_ID	A1	A2	A3	B1	B2	B3	C1	C2	C3	D1	D2	D3
tRF-Arg-CCT-001	31.0161	44.3848	27.8291	30.1179	38.3131	13.5624	8.02856	22.8407	10.8191	0.375382	1.6908	1.21283
tRF-Arg-CCT-002	24.3195	26.7525	26.3644	25.299	18.6654	12.5192	3.30588	9.78889	6.18235	0.750765	0.5636	0.606415
tRF-Met-CAT-002	5.28684	1.21602	11.7175	13.2519	23.5773	9.38939	4.25042	16.3148	21.6382	4.87997	3.6634	5.76094
tRF-Gly-ACC-002	26.0818	43.1688	46.87	71.0782	98.2388	94.9371	33.0588	132.15	132.92	48.4243	35.225	25.7726
tRF-Ala-TGC-001	107.852	96.6738	35.1525	48.1886	43.2251	33.3845	9.91764	33.4454	30.1389	8.63379	8.1722	5.76094
tRF-Ala-TGC-002	45.8193	63.2331	29.2938	34.9367	39.2955	17.7355	5.19495	19.5778	17.0015	10.5107	8.454	5.15452
tRF-Ser-GCT-007	51.1061	58.9771	2.19703	6.02357	15.7182	5.21633	1.88907	19.5778	8.50073	7.50765	2.5362	5.76094
tiRNA-Ser-GCT-001	1456.7	1294.46	38.8142	108.424	91.3621	57.3796	33.5311	152.543	138.33	84.8364	35.225	58.8222
tRF-Trp-TCA-001	338.358	368.455	28.5614	25.299	36.3483	83.4612	11.3344	36.7083	30.9117	13.8891	10.4266	11.2187
tRF-Gln-CTG-003	3.87702	10.3362	13.1822	24.0943	16.7006	9.38939	3.77815	20.3935	22.411	4.50459	5.3542	2.72887
tRF-Trp-TCA-002	13.7458	20.6724	9.52048	6.02357	9.82388	9.38939	2.36134	7.34166	5.40955	3.75382	1.1272	3.33528
tRF-Val-CAC-002	8.8114	18.2403	27.8291	102.401	172.9	133.538	34.0033	97.8889	139.876	13.1384	16.3444	5.76094
tRF-Val-CAC-003	3.17211	9.12017	9.52048	32.5273	49.1194	52.1633	14.6403	37.5241	51.7772	4.12921	6.4814	3.63849
tRF-Asn-GTT-003	20.09	44.3848	15.3792	39.7556	74.6615	56.3363	11.8067	26.1037	39.4125	18.0183	10.1448	3.33528
tRF-Asn-GTT-004	11.2786	21.8884	19.041	22.8896	44.2074	37.5575	10.3899	22.8407	29.3661	8.25841	4.7906	3.63849
tRF-Arg-ACG-018	19.0326	50.4649	23.435	22.8896	79.5734	19.822	7.08403	18.762	6.95514	5.63073	3.9452	0.303207
tRF-Gly-ACC-003	51.4586	111.266	71.0374	171.069	212.196	243.081	77.9243	249.617	261.204	109.612	95.5302	92.4782
tRF-Gly-TCC-004	20.7949	60.1931	20.5056	49.3933	148.341	43.8171	22.1966	44.05	31.6845	7.50765	5.3542	3.63849
tRF-Asp-GTC-003	8.8114	17.0243	6.5911	12.0471	24.5597	14.6057	5.66722	14.6833	15.4559	1.50153	2.2544	0.909622
tRF-Arg-ACG-002	44.057	113.698	117.175	98.7866	230.861	109.543	51.9495	75.0481	61.0507	32.2829	15.499	8.1866
tRF-Arg-ACG-003	142.392	319.814	300.993	322.864	430.286	330.715	123.262	275.72	187.789	88.2148	51.8512	29.1079
tRF-Arg-ACG-004	35.9505	71.7453	79.8255	95.1725	73.6791	91.8073	25.9748	70.9694	69.5514	23.6491	12.681	10.0058
tRF-Asp-GTC-005	25.3768	24.3204	24.8997	30.1179	41.2603	22.9518	4.25042	17.9463	21.6382	2.62768	5.3542	0.606415
tRF-Arg-TCG-002	14.4507	24.9285	10.2528	13.2519	12.771	7.30286	2.36134	3.26296	4.63676	1.12615	0.5636	0.606415
tRF-Ile-GAT-008	38.7702	27.9685	0.732344	0	0.982388	0	0	4.89444	0	0	0	1.21283
tRF-Met-CAT-007	38.4177	62.6251	50.5318	30.1179	19.6478	19.822	19.363	10.6046	15.4559	50.6766	47.6242	48.21
tRF-Met-CAT-008	28.549	71.7453	19.041	22.8896	15.7182	9.38939	6.13949	9.78889	19.3198	19.1445	16.0626	11.5219
tiRNA-Met-CAT-001	51.1061	115.522	6.5911	31.3226	22.5949	9.38939	8.9731	14.6833	20.8654	15.3907	10.9902	9.39943
tRF-Ala-CGC-001	23.967	27.9685	16.1116	38.5509	30.454	45.9037	18.8907	31.8139	27.0478	14.6399	11.5538	9.70263
tRF-Ala-CGC-002	47.934	53.505	22.7027	51.8027	49.1194	38.6008	14.1681	44.8657	40.1853	16.8922	13.8082	14.2507
tRF-Ala-CGC-003	45.8193	45.6008	31.4908	63.8499	53.0489	58.4229	14.6403	43.2342	51.7772	15.7661	12.3992	16.07
tRF-Ala-CGC-004	11.2786	21.8884	12.4499	24.0943	11.7887	31.298	4.72268	21.2093	15.4559	13.1384	7.8904	3.94169
tRF-Cys-GCA-004	5.28684	16.4163	10.2528	13.2519	36.3483	12.5192	4.72268	13.0518	8.50073	3.00306	3.0998	2.42566
tRF-Cys-GCA-005	53.2209	134.978	129.625	238.534	448.951	329.672	79.8134	242.275	197.835	58.935	36.0704	16.3732
tRF-Cys-GCA-006	21.1474	56.545	76.8961	108.424	162.094	170.052	32.1143	131.334	136.784	37.5382	19.4442	9.39943
tRF-Arg-TCG-004	12.336	40.7367	17.5763	26.5037	102.168	17.7355	3.30588	17.9463	11.5919	1.50153	1.6908	0.303207
tRF-Arg-TCG-005	6.69667	15.2003	17.5763	19.2754	34.3836	15.649	1.88907	9.78889	12.3647	0	2.2544	0.303207
tRF-Met-CAT-015	25.3768	22.4964	1.46469	1.20471	0.982388	2.08653	1.88907	3.26296	3.86397	1.50153	1.409	1.51604
tRF-Met-CAT-016	54.6307	46.8168	1.46469	6.02357	4.91194	2.08653	3.30588	5.71018	3.09117	2.62768	1.1272	3.03207
tiRNA-Met-CAT-002	77.5404	61.4091	0.732344	4.81886	2.94716	1.04327	0.944537	4.0787	3.09117	3.75382	1.409	1.81924
tRF-Asp-GTC-007	21.1474	42.5608	73.9668	62.6452	45.1898	47.9902	12.279	29.3667	27.0478	5.63073	3.3816	2.42566
tRF-Asp-GTC-008	9.16386	23.1044	98.8665	75.897	39.2955	44.8604	13.6958	22.025	31.6845	4.50459	2.818	3.03207
tRF-Asp-GTC-010	9.86877	14.5923	10.2528	9.63772	26.5245	13.5624	4.25042	6.52592	7.72793	3.37844	1.409	0
tRF-Asp-GTC-011	19.7375	18.8483	13.1822	9.63772	25.5421	14.6057	4.72268	8.97315	7.72793	2.62768	3.3816	2.12245
tRF-Trp-CCA-003	28.9014	37.6967	42.476	62.6452	108.063	60.5094	26.9193	81.5741	91.1896	32.2829	23.6712	10.309
tRF-Leu-AAG-001	10.5737	23.7124	10.9852	38.5509	21.6125	16.6922	14.1681	47.313	47.9132	15.7661	12.1174	8.1866
tRF-Leu-AAG-002	152.966	206.116	109.119	261.423	235.773	276.465	84.0638	303.455	340.029	143.771	108.775	86.7173
tRF-Leu-CAG-003	27.4916	48.6409	30.7585	56.6216	77.6086	69.8988	27.8638	88.9157	98.9175	33.0336	20.8532	10.9155
tRF-Leu-CAA-002	119.13	222.532	175.763	343.344	368.395	427.739	133.18	437.237	530.136	224.103	125.119	69.1313
tRF-Thr-AGT-003	8.8114	3.64807	13.1822	25.299	26.5245	16.6922	16.5294	28.5509	30.9117	11.2615	8.1722	5.76094
tRF-Ser-GCT-015	3.17211	6.68812	10.2528	9.63772	25.5421	21.9086	6.61176	9.78889	21.6382	6.75688	10.7084	3.33528
tRF-Ala-CGC-006	20.4425	34.0486	22.7027	33.732	42.2427	27.1249	5.66722	52.2074	51.0044	9.00917	6.4814	2.72887
tRF-Pro-AGG-005	11.2786	35.2646	21.238	55.4169	46.1722	32.3412	20.7798	41.6028	57.9595	18.7691	14.9354	8.1866
tRF-His-GTG-013	14.8032	7.29613	9.52048	19.2754	25.5421	18.7788	8.02856	32.6296	24.7294	12.763	10.7084	7.27697
tRF-Tyr-GTA-004	70.4912	79.6494	103.261	197.573	238.72	160.663	76.0352	247.985	260.431	112.239	78.0586	44.2683
tRF-Cys-GCA-009	14.8032	29.1845	15.3792	43.3697	33.4012	27.1249	10.3899	40.787	28.5934	9.75994	6.4814	3.33528
tRF-Ser-AGA-001	29.6063	46.2088	34.4202	42.165	65.82	55.2931	17.4739	51.3917	64.9146	27.4029	24.2348	15.7668
tRF-Thr-TGT-002	11.9835	26.1445	24.8997	40.9603	33.4012	25.0384	8.50083	58.7333	57.1867	10.1353	7.6086	5.15452
tRF-Gln-CTG-005	82.8272	68.0972	252.659	307.202	438.145	392.268	134.124	394.818	438.947	203.457	112.72	110.064
tRF-Gln-CTG-006	33.8358	51.0729	60.7846	159.022	202.372	150.23	63.7562	182.726	187.789	68.3196	43.9608	30.9271
tRF-Gly-TCC-011	14.0982	25.5365	1.46469	4.81886	4.91194	1.04327	1.41681	1.63148	3.09117	0	0	0
tRF-Leu-TAA-017	7.75404	26.1445	0.732344	6.02357	3.92955	0	0.472268	0	2.31838	1.87691	0.8454	0.303207
tRF-Gly-CCC-046	2.46719	4.86409	11.7175	19.2754	29.4716	8.34612	2.83361	13.8676	27.8206	6.00612	4.7906	2.42566
tRF-Tyr-GTA-006	8.45895	15.2003	16.8439	32.5273	21.6125	15.649	3.77815	21.2093	36.3213	10.1353	8.1722	4.85132
tRF-Asp-GTC-016	13.3933	24.9285	14.6469	28.9132	12.771	9.38939	2.36134	8.97315	8.50073	1.12615	1.6908	1.21283
tRF-Gln-CTG-007	1.40982	2.43204	7.32344	22.8896	12.771	6.25959	3.30588	11.4204	16.2287	3.00306	3.6634	2.42566
tRF-Trp-TCA-008	22.9097	15.8083	5.85875	6.02357	7.8591	20.8653	5.19495	9.78889	10.0463	8.63379	2.5362	4.85132
tRF-Val-TAC-004	26.4342	29.7925	1.46469	6.02357	4.91194	2.08653	0.472268	4.89444	6.18235	2.62768	3.0998	4.85132
tRF-Trp-TCA-009	22.5572	18.8483	9.52048	8.433	13.7534	12.5192	3.30588	8.15741	5.40955	4.87997	4.5088	4.2449
tiRNA-Gly-TCC-002	27.844	82.0815	1.46469	4.81886	1.96478	6.25959	0.472268	4.0787	4.63676	3.00306	3.0998	2.72887
tRF-Asn-GTT-006	14.4507	23.7124	8.78813	9.63772	30.454	28.1682	15.5849	25.288	20.8654	19.5199	11.272	8.1866
tRF-Lys-CTT-001	6.69667	1.21602	16.1116	22.8896	27.5069	18.7788	11.8067	19.5778	26.275	6.75688	9.2994	2.42566
tRF-Ala-CGC-009	36.303	63.2331	19.7733	57.8263	62.8728	41.7306	16.0571	58.7333	52.5499	16.5168	13.2446	11.2187
tRF-Phe-GAA-007	24.3195	29.1845	21.238	31.3226	55.0137	46.9469	14.6403	46.4972	64.9146	32.2829	20.2896	12.1283
tRF-Tyr-GTA-009	17.9753	46.2088	32.2231	59.031	84.4853	39.6441	18.8907	83.2055	74.1882	18.0183	19.726	7.27697
tRF-Tyr-GTA-012	11.2786	40.1287	41.0113	89.1489	90.3797	54.2498	16.0571	53.8389	75.7337	9.00917	14.09	7.27697
tRF-Ala-CGC-010	4.93439	3.64807	7.32344	9.63772	12.771	11.4759	1.41681	16.3148	20.0926	2.25229	2.818	1.81924
tRF-Gly-CCC-003	2.81965	7.29613	14.6469	16.866	27.5069	10.4327	6.13949	32.6296	36.3213	6.00612	6.7632	1.21283
tRF-Tyr-GTA-015	7.40158	6.68812	28.5614	38.5509	48.137	22.9518	17.4739	33.4454	49.4588	11.6369	9.5812	3.33528
tRF-Arg-ACG-005	7.75404	9.12017	13.1822	14.4566	45.1898	28.1682	7.55629	30.9981	25.5022	15.0153	8.1722	5.45773
tRF-Ser-AGA-002	7.75404	25.5365	8.78813	21.6849	38.3131	23.9951	8.50083	12.2361	10.0463	3.37844	1.6908	0.909622
tRF-Ser-AGA-003	11.9835	23.1044	11.7175	15.6613	34.3836	18.7788	6.13949	13.0518	13.9103	4.50459	3.6634	3.03207
tiRNA-Arg-CCG-001	17.2704	29.7925	4.39407	2.40943	2.94716	4.17306	2.83361	8.15741	10.0463	3.75382	4.7906	2.72887
tRF-Ser-TGA-009	13.3933	4.86409	0.732344	2.40943	9.82388	22.9518	1.88907	8.15741	9.27352	6.00612	5.3542	3.63849
tRF-Ser-TGA-010	20.7949	18.8483	0.732344	8.433	20.6301	16.6922	4.25042	14.6833	8.50073	6.75688	3.3816	3.63849
tRF-Ser-TGA-013	15.8605	23.7124	3.66172	4.81886	4.91194	1.04327	0	4.89444	1.54559	0.750765	1.1272	0
tiRNA-Ser-TGA-001	27.4916	62.6251	2.92938	4.81886	1.96478	3.1298	1.41681	1.63148	2.31838	0.750765	0.8454	0
tRF-Gly-GCC-009	152.261	166.595	1047.25	656.57	2320.4	577.969	197.408	290.404	442.038	514.274	570.927	1097.91
tRF-Gly-GCC-010	136.753	130.114	837.802	465.02	1119.92	417.306	244.635	221.881	336.938	477.486	483.569	505.143
tRF-Gly-GCC-011	24.6719	27.9685	38.8142	40.9603	80.5558	67.8122	39.6705	22.025	41.7308	48.0489	102.575	81.866
tRF-Gly-GCC-012	192.441	211.588	207.986	169.865	164.059	244.124	281.472	251.248	267.386	260.515	371.13	277.435
tRF-Gly-GCC-013	212.179	219.492	194.071	187.936	141.464	102.24	109.566	190.068	228.747	152.405	91.8668	94.6007
tiRNA-Gly-GCC-001	18.3277	41.9528	11.7175	13.2519	15.7182	12.5192	5.66722	21.2093	21.6382	28.5291	15.2172	8.4898
tRF-Gly-GCC-014	116.311	72.3533	601.987	242.148	632.658	281.682	164.349	261.037	343.12	669.307	561.909	694.041
tRF-Gly-GCC-015	3774.1	2827.25	4656.24	4374.32	9825.84	8851.06	4802.03	3802.17	4950.51	6007.62	12479.8	16156.7
tRF-Gly-GCC-016	26133.9	23504.5	30081.8	26414.6	28186.7	40189.7	37210	35672.3	35514.5	27454	41290.5	40050.6
tRF-Gly-GCC-017	36893.7	35011.1	28902.7	16026.3	11121.6	9817.13	8985.85	13763.2	14180.8	13328.3	8423.56	15160.4
tiRNA-Gly-GCC-002	1183.2	1253.72	388.142	672.231	398.849	290.028	357.035	1270.11	732.608	971.114	661.103	698.286
tRF-Gly-CCC-006	4.58193	4.86409	1.46469	9.63772	17.683	2.08653	4.72268	8.15741	6.18235	9.00917	10.1448	46.0875
tRF-Gly-CCC-007	10.5737	3.64807	2.92938	21.6849	23.5773	12.5192	8.50083	26.9194	12.3647	26.2768	24.7984	59.4286
tRF-Gly-CCC-008	200.9	149.571	76.1638	363.824	682.759	615.526	266.832	381.767	267.386	338.97	913.032	1776.79
tRF-Gly-CCC-009	428.587	374.535	254.856	1024.01	1269.24	1302	825.053	1629.85	1064.91	651.288	1332.07	2051.5
tRF-Gly-CCC-010	566.75	553.29	260.715	1245.68	669.988	529.979	642.285	1354.13	802.159	430.939	496.531	980.572
tiRNA-Gly-CCC-001	421.185	430.472	166.974	898.717	524.595	344.278	525.162	1510.75	709.424	266.897	484.696	814.415
tRF-Gly-CCC-013	1.76228	3.64807	0	2.40943	25.5421	5.21633	1.88907	4.89444	3.86397	6.75688	3.3816	6.97377
tRF-Gly-CCC-015	45.8193	47.4249	49.0671	92.763	204.337	139.798	90.6755	62.812	81.1433	99.1009	211.068	250.752
tRF-Gly-CCC-016	347.522	346.566	384.481	481.886	496.106	567.536	733.433	623.226	553.32	497.006	765.087	853.832
tRF-Gly-CCC-017	358.8	347.174	304.655	481.886	326.153	223.259	286.195	461.709	361.667	341.598	227.694	295.324
tiRNA-Gly-CCC-002	99.0402	119.17	39.5466	175.888	112.975	79.2882	122.318	255.327	151.467	128.005	127.374	153.12
tRF-Gly-CCC-019	39.8276	53.505	10.9852	7.22829	19.6478	6.25959	7.08403	8.15741	6.95514	6.75688	4.7906	5.76094
tRF-Gly-CCC-022	5.99176	14.5923	20.5056	4.81886	21.6125	10.4327	6.13949	8.15741	10.8191	6.3815	5.9178	6.67056
tRF-Gly-CCC-023	627.724	749.678	4022.77	4832.11	20543.7	3428.17	1197.67	1424.28	2404.16	3709.53	3236.47	4509
tRF-Gly-CCC-024	975.246	649.356	3162.26	2472.07	5955.23	2232.59	1547.62	1875.39	2627.5	6214.08	4188.39	4356.48
tRF-Gly-CCC-025	42435.7	39830.2	45297	48113.9	114690	91525.7	56366.2	33951.1	49305.8	74174.8	143347	153945
tRF-Gly-CCC-026	289731	280959	359259	323225	334440	466834	550881	373682	398780	369183	502767	463417
tRF-Gly-CCC-027	258118	255022	238548	315539	221617	178097	174885	280652	263999	266334	128617	142826
tiRNA-Gly-CCC-003	1038.34	1470.17	820.226	1885.38	978.458	820.006	820.802	2094.82	1267.38	2789.84	1334.6	976.327
tiRNA-Gly-GCC-003	6232.13	7252.36	3834.55	9693.14	5479.76	3874.69	5228.96	22529.1	10853.9	37278.8	14148	10134.1
tRF-Gly-GCC-018	298.883	408.583	3034.1	3534.63	14040.3	2102.18	570.5	699.09	1329.2	1390.42	1481.99	2066.36
tRF-Gly-GCC-019	2.81965	2.43204	32.2231	13.2519	43.2251	9.38939	5.19495	4.89444	20.8654	20.2706	24.2348	10.6123
tRF-Gly-GCC-020	137.458	148.355	169.904	168.66	450.916	346.364	147.82	100.336	173.106	183.562	448.062	318.064
tRF-Gly-GCC-021	403.21	398.855	560.976	404.784	469.581	567.536	665.898	548.178	565.685	545.055	757.478	652.502
tRF-Gly-GCC-022	437.046	469.385	497.994	491.524	360.536	247.254	265.887	394.003	397.989	349.856	185.988	202.846
tiRNA-Gly-GCC-004	9.86877	14.5923	8.78813	9.63772	5.89433	4.17306	10.3899	32.6296	17.0015	63.0642	20.5714	13.9475
tRF-Lys-TTT-011	3.17211	26.1445	5.12641	21.6849	24.5597	6.25959	2.83361	17.9463	14.6831	6.00612	2.5362	2.42566
tRF-Lys-TTT-012	12.6884	37.6967	10.2528	37.3462	62.8728	32.3412	14.1681	44.8657	43.2764	20.2706	16.908	11.5219
tRF-Lys-TTT-013	5.99176	9.72818	23.435	9.63772	13.7534	4.17306	3.77815	5.71018	10.8191	6.75688	2.818	2.72887
tRF-Lys-TTT-019	13.7458	12.1602	7.32344	14.4566	16.7006	18.7788	7.08403	8.97315	7.72793	26.6521	20.5714	55.1837
tRF-Lys-TTT-020	15.1556	20.6724	36.6172	31.3226	91.3621	50.0767	9.44537	26.1037	30.9117	31.5321	31.8434	29.7143
tRF-Lys-TTT-021	57.0979	54.721	178.692	34.9367	51.0842	64.6824	43.921	34.2611	36.3213	102.104	83.6946	117.038
tiRNA-Lys-TTT-002	126.884	217.668	202.859	197.573	366.431	238.908	194.575	141.939	165.378	189.568	213.323	115.825
tRF-Lys-CTT-003	3.17211	27.3605	4.39407	18.0707	36.3483	13.5624	6.61176	32.6296	19.3198	3.75382	4.227	2.72887
tRF-Lys-CTT-006	60.9749	99.7138	76.1638	68.6687	68.7671	31.298	41.0874	85.6528	98.9175	54.4304	64.814	48.21
tRF-Lys-CTT-007	17.2704	23.1044	36.6172	39.7556	69.7495	16.6922	16.0571	28.5509	35.5485	16.5168	34.9432	33.3528
tRF-Lys-CTT-008	64.147	85.1215	109.852	119.267	491.194	187.788	64.2285	154.991	177.742	128.756	177.816	126.741
tRF-Lys-CTT-009	188.212	285.157	555.849	460.201	1851.8	855.478	375.926	547.362	639.873	516.151	889.079	576.094
tRF-Lys-CTT-010	2952.17	3370.81	3288.23	2250.41	2804.72	2649.89	3092.41	4156.2	3558.71	2376.17	3585.06	3519.02
tiRNA-Lys-CTT-002	6074.94	8945.67	3513.06	5741.67	3337.17	1521.08	3790.43	9188.5	7542.46	2348.02	2684.99	2078.18
tRF-Lys-CTT-012	33.8358	35.8727	65.911	21.6849	37.3307	25.0384	30.2252	31.8139	25.5022	21.0214	36.9158	39.1137
tiRNA-Lys-CTT-003	3072.36	3177.47	930.81	1515.53	666.059	461.123	921.396	1673.9	1605.86	784.174	986.3	1077.6
tRF-Thr-CGT-003	51.1061	83.2975	182.354	301.179	310.435	356.797	120.428	257.774	351.621	63.4396	40.2974	25.7726
tRF-Thr-CGT-004	173.761	308.262	353.722	591.515	725.002	701.074	181.823	472.314	744.973	120.873	91.8668	39.7202
tRF-Thr-CGT-005	224.162	413.448	475.291	713.191	888.079	784.535	185.129	537.573	802.932	153.531	114.411	57.3062
tRF-Thr-CGT-006	105.032	190.307	268.038	399.965	463.687	538.325	132.235	286.325	529.363	125.753	78.6222	35.4753
tRF-Thr-CGT-007	26.4342	48.6409	60.7846	80.7159	116.904	109.543	30.2252	91.3629	146.831	33.0336	23.953	8.4898
tRF-His-GTG-016	97.9828	55.937	336.146	134.928	137.534	95.9804	78.8688	87.2842	85.0073	58.5596	77.7768	163.732
tRF-His-GTG-020	7.40158	13.9843	178.692	48.1886	24.5597	18.7788	7.08403	7.34166	10.0463	13.1384	9.863	20.3149
tRF-His-GTG-021	5.99176	9.72818	105.458	50.598	39.2955	16.6922	8.50083	9.78889	15.4559	25.526	20.0078	30.9271
tRF-His-GTG-022	83.8846	116.738	531.682	574.649	835.03	324.455	108.149	128.887	199.381	114.867	122.301	164.945
tRF-His-GTG-023	774.699	363.591	1926.07	824.025	895.938	634.305	586.085	755.376	748.064	836.352	809.329	1671.88
tRF-His-GTG-024	312.276	258.405	1938.52	431.288	173.883	299.417	407.568	218.618	319.936	221.476	157.244	298.962
tiRNA-His-GTG-002	130.409	162.947	206.521	154.203	172.9	80.3314	100.593	153.359	153.013	114.116	124.556	111.58
tRF-Gly-CCC-034	10.5737	13.9843	10.9852	8.433	24.5597	19.822	7.55629	8.97315	6.95514	10.5107	29.3072	11.5219
tRF-Gly-CCC-036	311.571	266.309	1003.31	125.29	99.2212	141.884	152.543	91.3629	93.508	163.667	190.779	147.965
tiRNA-Gly-CCC-004	1010.49	921.745	398.395	195.164	126.728	134.581	205.909	360.557	295.207	394.902	377.33	572.152
tRF-Asp-GTC-019	6.34421	15.8083	5.85875	7.22829	31.4364	8.34612	4.25042	9.78889	13.9103	2.25229	0.5636	0.606415
tRF-Gly-TCC-023	7.75404	7.29613	20.5056	3.61414	4.91194	6.25959	1.88907	4.0787	2.31838	10.8861	4.7906	13.9475
tRF-Gly-TCC-024	16.9179	30.4006	10.9852	18.0707	8.84149	6.25959	4.72268	8.97315	10.0463	12.3876	10.4266	19.4053
tRF-Gly-TCC-025	243.195	187.875	101.796	108.424	100.204	64.6824	51.9495	68.5222	106.645	87.4641	70.1682	187.989
tiRNA-Gly-TCC-003	58.8602	34.6566	5.12641	4.81886	0.982388	3.1298	3.30588	2.44722	3.09117	10.5107	5.9178	6.67056
tRF-Thr-TGT-011	8.45895	4.86409	2.92938	10.8424	30.454	36.5143	8.9731	8.15741	10.0463	29.2798	14.09	53.9709
tRF-Thr-TGT-013	26.0818	23.7124	5.85875	4.81886	7.8591	33.3845	21.2521	7.34166	13.9103	27.4029	20.0078	32.4432
tRF-Pro-AGG-009	1.05737	2.43204	3.66172	10.8424	22.5949	30.2547	5.19495	1.63148	6.95514	12.3876	6.1996	11.8251
tRF-Pro-AGG-010	1.05737	2.43204	2.19703	8.433	9.82388	39.6441	15.1126	2.44722	5.40955	42.0428	21.9804	35.4753
tRF-Pro-AGG-011	4.22947	13.3762	5.12641	26.5037	21.6125	30.2547	11.3344	7.34166	23.9566	15.7661	14.3718	18.7989
tRF-Pro-AGG-012	30.6637	50.4649	48.3347	163.841	168.971	592.575	243.69	98.7046	143.74	234.239	173.589	217.096
tRF-Pro-AGG-013	30.3112	41.3448	268.038	160.227	76.6262	411.047	271.082	88.9157	134.466	481.615	269.119	379.615
tiRNA-Pro-AGG-001	4.58193	10.3362	3.66172	21.6849	11.7887	28.1682	10.8622	8.97315	13.9103	54.055	26.4892	31.2303
tiRNA-Pro-CGG-001	14.8032	34.6566	19.041	62.6452	31.4364	93.8939	56.6722	54.6546	54.8683	157.661	80.0312	83.0788
tiRNA-Pro-TGG-002	16.9179	27.3605	24.1674	57.8263	26.5245	159.62	88.7865	38.3398	63.3691	165.544	76.6496	124.315
tRF-Pro-TGG-013	5.6393	12.7682	60.0522	24.0943	7.8591	13.5624	13.2235	4.89444	13.9103	9.00917	8.1722	12.4315
tRF-Ala-AGC-016	2.81965	11.5522	1.46469	9.63772	25.5421	5.21633	4.25042	19.5778	9.27352	4.50459	3.0998	1.51604
tRF-Ala-AGC-017	4.22947	19.4564	4.39407	4.81886	22.5949	2.08653	4.25042	13.0518	7.72793	4.12921	5.9178	2.12245
tRF-Ala-CGC-012	1.76228	5.4721	1.46469	4.81886	4.91194	5.21633	0.944537	65.2592	0.772793	6.3815	1.1272	0.606415
tRF-Ala-AGC-018	11.2786	21.8884	13.1822	9.63772	14.7358	13.5624	7.55629	6.52592	17.7742	7.13226	2.818	5.15452
tRF-Ala-AGC-021	8.8114	26.7525	46.1377	25.299	27.5069	14.6057	3.30588	20.3935	27.0478	3.37844	3.3816	6.36735
tRF-Ala-AGC-026	1.76228	3.64807	55.6582	10.8424	0.982388	2.08653	2.83361	0	4.63676	3.00306	0.8454	1.21283
tRF-Ala-CGC-013	10.5737	15.2003	8.78813	18.0707	11.7887	31.298	23.1412	10.6046	15.4559	14.6399	15.7808	16.3732
tRF-Ala-CGC-014	2.81965	3.04006	2.92938	1.20471	5.89433	30.2547	8.50083	0	4.63676	9.00917	9.2994	11.8251
tRF-Ala-CGC-015	21.1474	29.1845	21.238	13.2519	22.5949	83.4612	88.3142	4.89444	35.5485	48.0489	51.2876	70.3441
tRF-Ala-CGC-016	11.9835	23.1044	8.78813	12.0471	11.7887	46.9469	33.0588	17.1306	20.8654	72.8242	31.8434	64.5831
tiRNA-Ala-CGC-002	10.2212	17.6323	5.12641	9.63772	4.91194	20.8653	10.8622	10.6046	15.4559	52.9289	20.8532	41.2362
tRF-Cys-GCA-023	33.4833	20.6724	4.39407	25.299	10.8063	25.0384	20.7798	19.5778	20.8654	33.7844	27.3346	33.3528
tRF-Leu-AAG-006	8.45895	31.0086	42.476	4.81886	9.82388	18.7788	12.279	3.26296	9.27352	20.2706	11.5538	11.2187
tiRNA-Leu-TAG-002	11.2786	15.2003	8.05579	7.22829	15.7182	14.6057	9.91764	11.4204	17.7742	21.7722	6.1996	10.309
tRF-Leu-TAG-011	17.9753	41.3448	51.2641	16.866	21.6125	20.8653	13.2235	11.4204	12.3647	17.2676	12.681	11.5219
tiRNA-Leu-TAG-003	35.5981	25.5365	6.5911	4.81886	7.8591	18.7788	7.55629	4.89444	9.27352	31.9075	16.908	24.2566
tRF-Val-TAC-016	5.99176	13.9843	5.85875	15.6613	30.454	21.9086	4.72268	22.025	13.1375	13.1384	11.8356	6.06415
tiRNA-Val-TAC-003	58.5077	53.505	47.6024	39.7556	19.6478	55.2931	36.3647	25.288	32.4573	47.2982	20.8532	27.5919
tRF-Gln-CTG-018	4.58193	13.9843	21.238	159.022	122.798	20.8653	5.66722	15.4991	34.0029	13.8891	18.317	14.2507
tRF-Ile-AAT-010	20.7949	27.9685	17.5763	19.2754	13.7534	15.649	2.36134	11.4204	22.411	3.00306	3.3816	1.21283
tRF-Gly-CCC-037	1.76228	9.72818	4.39407	14.4566	55.0137	11.4759	2.83361	15.4991	9.27352	1.50153	0.8454	0.606415
tRF-Gly-CCC-038	0	2.43204	2.19703	10.8424	23.5773	8.34612	0.472268	4.0787	7.72793	0.375382	0.2818	0.303207
tRF-Ile-AAT-011	1.05737	10.9442	4.39407	10.8424	26.5245	16.6922	3.77815	13.8676	6.95514	2.25229	1.1272	0.909622
tRF-Ser-AGA-005	2.81965	10.3362	5.12641	7.22829	35.366	2.08653	7.08403	8.15741	6.18235	6.00612	5.3542	3.33528
tRF-Ser-AGA-006	9.51632	29.1845	20.5056	36.1414	106.098	39.6441	25.5025	29.3667	35.5485	31.5321	25.6438	18.1924
tRF-Ser-AGA-007	20.7949	28.5765	18.3086	18.0707	40.2779	31.298	17.9462	8.15741	20.0926	30.7813	14.9354	10.6123
tRF-His-GTG-060	19.0326	41.9528	19.041	32.5273	53.0489	31.298	10.3899	26.9194	26.275	2.62768	3.0998	4.2449
tRF-His-GTG-061	8.45895	12.1602	10.9852	10.8424	35.366	20.8653	6.61176	23.6565	18.547	1.87691	1.9726	2.12245
tRF-Leu-CAG-008	3.87702	9.12017	10.2528	25.299	22.5949	22.9518	4.72268	23.6565	40.1853	11.2615	9.5812	4.2449
tiRNA-Leu-CAG-002	16.213	80.2575	24.8997	85.5347	26.5245	8.34612	8.9731	22.8407	33.2301	15.7661	10.7084	4.85132
tRF-Leu-CAA-008	1.40982	2.43204	5.12641	7.22829	4.91194	7.30286	1.41681	8.97315	20.0926	3.00306	1.409	2.72887
tRF-Asn-GTT-009	21.8523	58.3691	16.1116	50.598	92.3444	46.9469	17.0017	49.7602	37.0941	7.88303	8.1722	3.63849
tRF-Ile-AAT-012	47.2291	131.938	71.0374	291.541	1069.82	346.364	106.733	274.089	229.52	44.6705	44.8062	19.1021
tRF-Ile-AAT-013	27.4916	52.897	38.8142	122.881	306.505	183.615	48.6436	125.624	107.418	25.9014	19.4442	10.309
tRF-Ile-AAT-014	3.52456	14.5923	21.9703	50.598	121.816	37.5575	15.1126	28.5509	27.0478	7.13226	5.636	1.81924
tRF-Ile-AAT-015	6.69667	15.8083	47.6024	59.031	125.746	93.8939	17.9462	61.1805	34.0029	10.8861	8.454	2.72887
tRF-Gly-ACC-007	55.3356	80.8655	74.6991	79.5112	214.161	88.6775	37.7815	106.862	132.92	79.581	58.3326	35.172
tRF-Gly-ACC-008	8.10649	17.6323	49.7994	15.6613	12.771	17.7355	5.66722	15.4991	17.0015	6.00612	3.6634	5.76094
tRF-Val-AAC-006	3.17211	3.64807	46.87	20.4802	21.6125	20.8653	17.0017	24.4722	27.8206	16.5168	10.7084	20.6181
tRF-Val-AAC-009	0	0	25.632	14.4566	21.6125	4.17306	2.83361	4.89444	9.27352	5.25535	3.9452	4.2449
tRF-Val-AAC-011	2.46719	0	8.78813	39.7556	63.8552	27.1249	11.8067	21.2093	33.2301	13.1384	29.3072	22.4373
tRF-Val-AAC-012	41.5898	35.2646	215.309	419.241	508.877	493.464	469.435	615.884	597.369	373.505	426.927	364.455
tiRNA-Val-AAC-001	10.5737	19.4564	13.9145	57.8263	37.3307	25.0384	18.8907	48.1287	40.958	27.7783	19.1624	15.1604
tiRNA-Val-CAC-002	28.1965	44.9928	17.5763	89.1489	72.6967	52.1633	56.6722	158.254	109.737	87.0887	51.5694	45.4811
tRF-Val-AAC-014	140.982	129.506	527.288	325.273	355.624	450.691	224.327	463.341	505.407	476.36	193.597	317.155
tRF-Val-AAC-015	3.52456	3.04006	30.7585	24.0943	18.6654	14.6057	9.44537	28.5509	17.0015	17.643	5.636	6.06415
tRF-Val-AAC-016	0.704912	0.608011	54.1935	0	2.94716	0	0	0.815741	0	1.50153	0	0.606415
tRF-Val-AAC-019	15.5081	28.5765	133.287	62.6452	83.503	76.1584	67.0621	82.3898	78.8249	39.0398	60.3052	36.6881
tiRNA-Val-AAC-002	9.16386	20.6724	11.7175	28.9132	19.6478	10.4327	4.72268	19.5778	27.8206	7.50765	7.3268	3.03207
tRF-Val-CAC-018	8.10649	14.5923	57.1229	219.258	211.213	206.567	157.738	247.985	251.931	102.855	135.546	76.4082
tiRNA-Val-CAC-003	5.6393	14.5923	10.9852	46.9839	27.5069	18.7788	14.1681	42.4185	42.5036	16.1414	11.8356	8.4898
tRF-Val-AAC-020	1.76228	2.43204	142.075	19.2754	11.7887	5.21633	5.19495	13.0518	13.9103	11.2615	3.6634	2.12245
tRF-Val-AAC-021	16.213	51.0729	1009.17	280.699	208.266	84.5045	34.4756	87.2842	169.242	123.876	62.8414	73.3762
tRF-Val-AAC-022	0.704912	2.43204	25.632	16.866	21.6125	8.34612	2.36134	7.34166	15.4559	7.13226	5.636	4.2449
tRF-Val-AAC-023	16.9179	37.0887	178.692	132.519	298.646	148.144	45.81	53.8389	129.829	52.1781	90.176	47.9067
tRF-Val-AAC-024	852.592	1102.32	4804.91	2706.99	3439.34	3052.59	2246.58	2729.47	3556.39	1599.13	2314.7	1407.79
tiRNA-Val-AAC-003	241.785	673.676	365.44	804.749	505.93	329.672	174.267	419.291	602.006	168.547	128.783	91.8718
tiRNA-Val-CAC-004	624.552	1467.74	720.627	1544.44	1130.73	687.512	465.657	1412.86	1774.33	617.504	430.59	319.58
tRF-Val-AAC-027	0.352456	0	4.39407	30.1179	9.82388	4.17306	3.77815	5.71018	7.72793	3.75382	1.9726	4.54811
tRF-Val-AAC-028	0.352456	0	2.92938	21.6849	30.454	4.17306	0.944537	3.26296	7.72793	3.37844	3.0998	4.2449
tRF-Val-AAC-030	0.352456	0	4.39407	48.1886	89.3973	32.3412	14.1681	6.52592	34.0029	10.5107	19.726	23.347
tRF-Val-AAC-031	8.10649	5.4721	24.8997	134.928	226.932	180.485	91.1478	154.991	187.016	65.3165	91.0214	69.7377
tiRNA-Val-AAC-004	0.704912	1.82403	0.732344	19.2754	7.8591	7.30286	2.36134	21.2093	16.2287	15.7661	7.045	4.85132
tRF-Val-CAC-035	0	0	165.51	1.20471	0	0	0	0.815741	0.772793	0	0	0.303207
tRF-Val-CAC-019	0	0	241.674	7.22829	0	0	0	0	1.54559	0.750765	0	0.303207
tRF-Val-CAC-036	0	0	23.435	2.40943	0.982388	1.04327	0.944537	0	0.772793	0.375382	0.2818	0
tRF-Val-CAC-020	4.22947	2.43204	462.842	4.81886	9.82388	6.25959	6.61176	7.34166	9.27352	4.50459	7.3268	6.06415
tiRNA-Val-CAC-005	3.52456	8.51215	23.435	8.433	6.87671	1.04327	0.944537	5.71018	8.50073	2.62768	2.2544	1.21283
tRF-Val-CAC-022	5.6393	18.8483	13.9145	26.5037	25.5421	7.30286	4.25042	12.2361	15.4559	2.62768	0.8454	0
tRF-Val-CAC-023	8.8114	12.1602	6.5911	12.0471	23.5773	21.9086	5.19495	13.8676	11.5919	2.62768	1.409	0
tRF-Gly-TCC-027	17.6228	24.9285	6.5911	12.0471	28.4892	11.4759	5.19495	9.78889	6.18235	2.62768	2.818	1.21283
tRF-Asn-GTT-015	47.5816	56.545	0.732344	2.40943	1.96478	0	0.472268	1.63148	1.54559	1.50153	0.5636	0.606415
tRF-Gln-TTG-017	32.7784	30.4006	1.46469	21.6849	2.94716	8.34612	0.944537	1.63148	1.54559	0.375382	1.6908	0.303207
tRF-Gln-TTG-026	35.2456	59.5851	2.19703	2.40943	3.92955	2.08653	1.88907	0.815741	1.54559	1.12615	0.2818	1.21283
tRF-Gln-CTG-020	2.81965	10.3362	17.5763	30.1179	26.5245	25.0384	11.8067	32.6296	38.6397	16.1414	9.2994	18.1924
tRF-Gln-CTG-021	4.93439	11.5522	7.32344	19.2754	9.82388	25.0384	3.77815	17.1306	18.547	7.50765	3.9452	7.27697
tRF-Ala-AGC-031	16.9179	29.1845	10.9852	39.7556	33.4012	22.9518	9.91764	36.7083	37.0941	4.50459	6.7632	2.12245
tRF-Ala-CGC-018	10.9261	26.7525	19.7733	26.5037	34.3836	25.0384	6.61176	41.6028	34.7757	3.00306	2.818	0.606415
tRF-Trp-CCA-013	12.336	21.8884	21.238	27.7084	66.8024	33.3845	12.279	57.1018	57.9595	18.7691	15.2172	6.97377
tRF-Ser-AGA-029	10.9261	58.3691	38.0819	86.7395	223.984	62.5959	23.1412	71.7852	74.1882	9.38456	8.7358	1.81924
tRF-Ser-AGA-013	1.05737	6.08011	5.12641	8.433	22.5949	9.38939	2.36134	14.6833	17.7742	1.87691	4.227	0.606415
tRF-Glu-TTC-019	23.967	69.3133	530.217	215.644	478.423	148.144	33.5311	49.7602	51.0044	42.0428	31.5616	40.3266
tRF-Glu-TTC-020	20.4425	66.8812	380.819	181.912	450.916	164.836	46.2823	66.075	90.4168	48.4243	60.8688	61.8543
tRF-Glu-TTC-021	18.3277	27.9685	316.373	163.841	350.712	78.2449	25.0302	50.5759	78.0521	58.5596	58.6144	59.1254
tRF-Glu-TTC-022	61.6798	120.386	748.456	279.494	762.333	184.658	66.1176	114.204	167.696	147.15	176.97	168.583
tRF-Glu-TTC-023	138.868	211.588	1299.18	578.263	968.634	419.393	176.156	306.718	418.854	251.131	368.876	294.414
tiRNA-Glu-TTC-002	647.814	963.089	5665.42	1390.24	1827.24	1001.53	1247.26	838.581	858.573	1007.53	1695.31	936.91
tRF-Leu-AAG-012	31.7211	41.9528	30.0261	61.4405	67.7848	43.8171	14.6403	73.4166	80.3705	28.5291	21.6986	16.07
tRF-Leu-CAG-013	4.58193	6.08011	5.85875	20.4802	25.5421	8.34612	5.66722	17.9463	20.0926	7.88303	5.3542	4.54811
tRF-Leu-CAA-009	17.6228	18.8483	35.8849	71.0782	104.133	88.6775	30.2252	70.1537	119.01	40.1659	28.18	13.6443
tRF-Glu-TTC-025	23.967	49.2489	298.796	154.203	381.166	162.749	19.8353	28.5509	35.5485	36.7875	35.5068	66.4024
tRF-Glu-TTC-026	34.5407	58.9771	243.138	171.069	298.646	189.874	43.921	39.9713	54.8683	70.5719	56.9236	137.656
tRF-Glu-TTC-027	11.2786	29.1845	198.465	81.9206	231.844	84.5045	18.4185	22.8407	46.3676	64.1904	56.0782	89.7494
tRF-Glu-TTC-028	46.1718	75.3934	486.277	156.613	465.652	216.999	58.5613	70.1537	112.828	201.205	187.679	270.461
tRF-Glu-TTC-029	123.36	133.762	674.489	315.635	451.898	427.739	166.238	152.543	204.79	284.54	316.461	428.129
tiRNA-Glu-TTC-003	602.348	691.917	2923.52	804.749	1125.82	1004.66	835.443	425.817	493.815	1114.89	1324.46	1152.19
tRF-Ala-AGC-033	4.22947	7.90414	8.05579	33.732	37.3307	19.822	12.279	34.2611	40.1853	10.8861	9.2994	7.27697
tRF-Ala-AGC-034	45.8193	66.8812	33.6878	84.33	79.5734	53.2065	17.0017	83.2055	101.236	21.0214	16.3444	5.76094
tRF-Ala-CGC-019	282.317	425.608	219.703	438.516	385.096	264.989	97.2873	467.419	544.819	124.627	91.0214	49.4228
tRF-Ile-AAT-016	51.4586	58.3691	40.2789	62.6452	57.9609	52.1633	17.0017	68.5222	78.0521	42.7936	30.4344	23.6502
tRF-Pro-AGG-015	13.0409	27.9685	20.5056	30.1179	33.4012	20.8653	11.3344	33.4454	25.5022	6.75688	5.0724	2.42566
tRF-Gly-CCC-039	51.1061	77.8254	51.9964	90.3536	114.939	44.8604	24.558	137.044	119.01	34.5352	31.2798	22.1341
tRF-Ala-CGC-023	238.965	364.807	759.441	945.701	2196.62	895.122	254.553	244.722	457.494	343.099	701.118	427.522
tRF-Ala-CGC-024	3.87702	13.3762	13.1822	9.63772	18.6654	16.6922	8.50083	9.78889	20.0926	17.2676	28.18	10.309
tRF-Glu-CTC-005	2.46719	7.90414	0.732344	6.02357	25.5421	8.34612	3.77815	14.6833	9.27352	5.25535	7.3268	3.03207
tRF-Glu-CTC-006	7.04912	24.9285	6.5911	18.0707	21.6125	8.34612	8.02856	6.52592	14.6831	6.00612	4.7906	2.12245
tRF-Glu-TTC-032	0.704912	2.43204	14.6469	9.63772	21.6125	1.04327	0.944537	4.89444	7.72793	10.5107	4.5088	8.4898
tRF-Glu-TTC-033	4.58193	10.3362	13.9145	32.5273	52.0666	29.2114	7.55629	11.4204	29.3661	12.0122	21.6986	15.7668
tRF-Glu-TTC-034	7.75404	13.3762	27.8291	16.866	27.5069	37.5575	22.6689	20.3935	26.275	31.1567	50.724	34.5656
tRF-Glu-TTC-035	11.2786	16.4163	45.4053	15.6613	11.7887	13.5624	19.8353	19.5778	23.1838	16.5168	23.6712	22.4373
tiRNA-Glu-TTC-004	1575.48	1948.07	848.055	1525.17	929.339	924.333	1488.59	1381.05	1270.47	1085.23	771.568	830.485
tRF-Glu-CTC-010	19.7375	25.5365	558.046	79.5112	177.812	56.3363	22.6689	26.1037	55.6411	73.5749	60.8688	77.6211
tRF-Glu-CTC-011	139.573	155.651	3116.86	516.823	1084.56	325.499	177.573	257.774	431.219	964.732	611.506	719.814
tRF-Glu-CTC-012	328.842	367.847	4124.56	1498.67	5692.94	1187.24	474.157	568.571	946.672	1985.02	1496.36	1651.87
tRF-Glu-CTC-013	1069.35	1721.28	3039.96	3546.68	9482.01	3791.23	1283.15	1303.55	2309.88	2246.29	4158.24	2386.85
tRF-Glu-CTC-014	2971.21	3804.33	6265.94	3898.46	5872.71	8663.27	5855.18	4848.76	6403.37	8138.66	12511.4	7825.78
tRF-Glu-CTC-015	3449.84	4091.91	8697.32	3172.01	3122.03	3301.93	4761.41	4232.06	4748.82	4024.85	4886.13	3666.69
tiRNA-Glu-CTC-002	7642.66	9596.24	3548.21	5806.73	4047.44	3726.54	7095.36	8504.91	7305.99	7798.19	5044.78	5090.24
tRF-Glu-CTC-016	1.40982	2.43204	27.8291	9.63772	9.82388	2.08653	0.944537	2.44722	3.09117	3.00306	3.9452	2.12245
tRF-Glu-CTC-017	1.76228	2.43204	16.8439	3.61414	37.3307	4.17306	0.944537	1.63148	2.31838	4.87997	5.0724	5.15452
tRF-Glu-CTC-019	6.34421	8.51215	16.1116	7.22829	14.7358	18.7788	10.3899	10.6046	8.50073	16.5168	25.9256	14.5539
tiRNA-Glu-CTC-003	18.3277	26.7525	8.78813	18.0707	13.7534	4.17306	15.5849	20.3935	13.9103	15.3907	11.272	10.9155
tRF-Lys-TTT-029	16.5654	33.4406	19.041	20.4802	34.3836	19.822	10.3899	35.8926	19.3198	11.6369	9.0176	4.54811
tRF-His-GTG-062	14.4507	12.1602	5.12641	24.0943	21.6125	12.5192	5.66722	15.4991	13.1375	10.8861	7.8904	4.54811
tRF-Tyr-GTA-021	152.261	196.388	155.257	355.391	453.863	331.758	137.902	285.509	398.761	199.703	136.391	82.1692
tRF-Cys-GCA-031	50.0488	96.6738	33.6878	85.5347	81.5382	44.8604	17.0017	58.7333	75.7337	20.2706	14.09	5.45773
tRF-Asp-GTC-028	20.7949	24.9285	8.05579	10.8424	6.87671	9.38939	5.66722	1.63148	6.18235	1.50153	1.1272	1.21283
tRF-Asp-GTC-031	12.6884	24.3204	8.78813	19.2754	18.6654	14.6057	8.50083	17.1306	26.275	17.643	12.3992	10.6123
tRF-Asp-GTC-032	14.4507	20.0644	9.52048	21.6849	14.7358	15.649	9.91764	15.4991	23.9566	9.75994	14.6536	12.7347
tRF-Asp-GTC-033	174.113	190.915	68.8404	216.849	247.562	155.447	76.5075	158.254	246.521	68.695	116.102	107.639
tiRNA-Asp-GTC-001	72.606	69.9213	27.8291	31.3226	27.5069	33.3845	48.1714	43.2342	40.1853	78.0795	104.266	94.6007
tRF-Asp-GTC-042	33.8358	23.7124	8.78813	32.5273	9.82388	20.8653	14.6403	11.4204	19.3198	14.6399	9.0176	14.5539
tiRNA-Asp-GTC-002	15.5081	19.4564	12.4499	3.61414	10.8063	16.6922	20.3075	14.6833	13.1375	22.1476	36.3522	32.7464
tRF-Ser-AGA-014	7.40158	10.9442	6.5911	9.63772	21.6125	12.5192	5.66722	10.6046	19.3198	5.63073	7.3268	4.2449
tRF-Arg-ACG-008	2.11474	7.29613	13.9145	15.6613	28.4892	19.822	6.61176	16.3148	23.1838	7.13226	6.4814	2.72887
tRF-Met-CAT-024	8.45895	10.3362	10.2528	21.6849	14.7358	6.25959	3.30588	13.8676	8.50073	1.50153	3.0998	2.42566
tRF-Leu-AAG-013	10.9261	17.6323	11.7175	21.6849	14.7358	8.34612	3.77815	14.6833	6.18235	6.3815	3.0998	4.2449
tRF-Leu-CAG-014	7.40158	18.2403	8.78813	21.6849	15.7182	14.6057	4.25042	20.3935	24.7294	5.63073	5.9178	4.54811
tRF-Leu-CAA-010	23.2621	46.2088	30.0261	72.2829	37.3307	47.9902	16.5294	56.2861	55.6411	16.5168	12.3992	16.6764
tRF-Glu-TTC-036	16.5654	21.2804	31.4908	20.4802	17.683	16.6922	7.08403	24.4722	27.8206	10.8861	7.045	3.03207
tRF-Glu-TTC-037	80.36	155.651	112.049	103.605	167.988	132.495	47.6991	161.517	197.835	55.1812	48.4696	23.0438
tRF-Val-TAC-022	9.51632	17.6323	13.9145	30.1179	27.5069	21.9086	7.55629	39.1555	38.6397	7.50765	7.045	7.27697
tRF-Ala-AGC-036	2.81965	4.25608	0	10.8424	17.683	10.4327	4.25042	16.3148	23.9566	6.00612	3.9452	2.42566
tRF-Ala-CGC-026	56.7454	93.6337	80.5579	103.605	111.01	65.7257	21.2521	121.545	141.421	21.0214	19.726	6.97377
tRF-Gly-TCC-030	23.2621	37.6967	19.041	43.3697	37.3307	28.1682	9.44537	52.2074	61.8235	13.1384	11.8356	4.85132
tRF-Gly-CCC-041	72.2535	198.212	86.4166	195.164	155.217	128.322	44.3932	185.173	253.476	86.7133	73.8316	38.2041
tRF-Gly-GCC-025	7.04912	21.2804	13.1822	16.866	16.7006	5.21633	3.30588	9.78889	23.1838	6.00612	4.5088	1.51604
tRF-Gly-CCC-042	3.52456	20.0644	10.2528	9.63772	2.94716	15.649	3.77815	8.97315	23.1838	5.63073	4.5088	1.21283
tRF-Tyr-GTA-023	6.69667	27.9685	8.05579	30.1179	20.6301	15.649	3.77815	23.6565	30.9117	6.3815	6.4814	4.85132
tRF-Met-CAT-025	198.08	331.974	125.963	336.115	586.485	308.807	76.9797	202.304	194.744	44.6705	33.816	14.2507
tRF-Met-CAT-026	355.981	588.555	441.604	730.057	1026.6	682.295	131.291	544.099	588.869	85.2118	78.904	36.9913
tRF-Met-CAT-027	50.7537	71.1373	81.2902	116.857	147.358	124.149	13.6958	109.309	104.327	23.6491	18.5988	8.1866
tRF-Gly-GCC-026	14.8032	95.4577	35.1525	90.3536	29.4716	14.6057	6.61176	44.05	81.9161	3.75382	7.3268	2.72887
tRF-Ser-AGA-016	70.1388	174.499	117.175	220.463	442.074	174.225	43.4487	120.73	96.5992	23.6491	19.726	5.76094
tRF-Ser-AGA-017	165.654	343.526	352.258	545.736	854.677	498.681	85.9528	358.11	336.165	75.8272	45.9334	15.4636
tRF-Ser-AGA-018	40.8849	55.937	97.4018	110.834	156.2	138.754	17.9462	78.3111	85.7801	30.0306	14.6536	5.45773
tRF-Ser-AGA-019	4.22947	7.90414	13.9145	16.866	14.7358	25.0384	1.41681	15.4991	13.9103	3.00306	5.9178	1.21283
tRF-Thr-TGT-018	11.6311	37.0887	13.1822	60.2357	53.0489	54.2498	14.1681	60.3648	66.4602	17.2676	9.5812	5.45773
tRF-Gln-CTG-022	128.294	139.235	196.268	308.407	484.317	300.46	136.958	379.319	397.216	187.691	136.673	92.7814
tRF-Gln-CTG-023	48.2865	98.4978	90.0783	179.503	253.456	156.49	64.2285	185.989	229.52	82.9595	55.2328	29.1079
tRF-Asp-GTC-043	5.99176	13.9843	23.435	42.165	70.7319	45.9037	17.9462	30.9981	42.5036	4.87997	4.227	2.42566
tRF-Asp-GTC-044	22.2047	55.937	100.331	224.077	263.28	239.951	57.6167	168.858	236.475	19.5199	18.317	10.309
tRF-Asp-GTC-045	13.3933	23.1044	51.9964	74.6923	126.728	94.9371	25.9748	97.0731	90.4168	7.50765	8.1722	6.06415
tRF-Met-CAT-030	12.6884	37.6967	15.3792	51.8027	49.1194	34.4278	3.77815	19.5778	23.9566	4.50459	6.1996	2.72887
tRF-Trp-CCA-014	2.81965	12.7682	11.7175	10.8424	34.3836	17.7355	3.30588	13.0518	10.8191	1.12615	1.9726	0.606415
tRF-Trp-CCA-015	15.8605	44.9928	30.7585	42.165	67.7848	62.5959	8.02856	24.4722	31.6845	4.87997	4.5088	1.21283
tRF-Trp-CCA-016	9.86877	23.1044	30.0261	48.1886	63.8552	62.5959	8.02856	30.1824	37.8669	4.87997	4.227	1.51604
tiRNA-His-GTG-003	31.3686	37.0887	24.1674	19.2754	14.7358	28.1682	15.5849	19.5778	16.2287	12.0122	14.6536	11.8251
tiRNA-His-GTG-004	22.9097	31.6166	11.7175	14.4566	12.771	20.8653	5.66722	9.78889	13.1375	11.2615	9.2994	12.7347
tiRNA-His-GTG-005	113.491	150.787	60.7846	61.4405	74.6615	107.456	48.6436	74.2324	59.5051	67.1934	65.9412	134.018
tRF-Gln-TTG-029	1.40982	3.04006	4.39407	22.8896	33.4012	17.7355	7.55629	13.8676	9.27352	3.37844	1.9726	0.909622
tRF-His-GTG-035	0.352456	0.608011	3.66172	4.81886	25.5421	27.1249	3.30588	13.8676	38.6397	2.25229	3.0998	1.21283
tRF-Gly-TCC-031	8.10649	6.08011	7.32344	9.63772	19.6478	9.38939	2.83361	22.8407	18.547	5.25535	6.7632	4.2449
tRF-Gly-CCC-043	30.6637	32.2246	33.6878	84.33	100.204	66.769	30.6974	115.835	112.828	32.2829	30.4344	19.1021
tRF-Tyr-GTA-025	144.155	153.827	173.566	279.494	308.47	296.287	126.568	287.141	324.573	183.562	96.3756	71.5569
tRF-Arg-ACG-011	137.105	133.762	99.5988	160.227	194.513	158.576	59.9781	130.518	140.648	45.0459	37.7612	28.1983
tRF-Arg-ACG-012	353.866	424.392	255.588	479.476	669.988	655.171	147.348	364.636	523.181	146.399	127.092	95.2071
tRF-Arg-ACG-013	302.76	296.101	179.424	342.139	414.568	422.522	98.2318	270.01	345.439	93.8456	86.7944	77.3179
tRF-Arg-ACG-014	45.1144	58.9771	31.4908	49.3933	80.5558	92.8506	17.9462	48.9444	52.5499	20.2706	14.9354	16.3732
tRF-Arg-ACG-016	32.7784	27.9685	19.7733	43.3697	33.4012	29.2114	12.7512	20.3935	42.5036	8.63379	8.454	10.9155
tRF-Gln-CTG-027	2.46719	3.64807	7.32344	14.4566	36.3483	33.3845	4.25042	20.3935	37.8669	0.375382	3.0998	2.12245
tRF-Thr-AGT-013	5.28684	6.68812	16.1116	31.3226	21.6125	27.1249	2.83361	15.4991	10.8191	1.87691	2.5362	0.606415
tRF-His-GTG-038	35.5981	41.9528	38.8142	107.22	136.552	108.5	39.6705	101.968	110.509	18.0183	21.135	10.309
tRF-His-GTG-040	11.6311	21.8884	25.632	34.9367	34.3836	47.9902	7.08403	23.6565	37.8669	2.25229	2.818	2.72887
tRF-His-GTG-041	31.7211	85.1215	74.6991	109.629	135.57	102.24	20.7798	75.8639	92.7352	8.25841	11.8356	4.54811
tRF-His-GTG-042	18.6802	43.7768	46.1377	39.7556	73.6791	42.7739	13.6958	40.787	51.0044	3.75382	3.9452	1.51604
